# Supplementary material for: Constitutive Neurogenesis and Neuronal Plasticity in the Adult Cerebellum and Brainstem of Rainbow Trout, Oncorhynchus mykiss
Source: Int J Mol Sci. 2024 May 21;25(11):5595. doi: 10.3390/ijms25115595 (PMC11171520; doi:10.3390/ijms25115595)
Supplement: Supplementary file 1 [file ijms-25-05595-s001.zip]

Archive with 7 entries (7 files):
- beta-actin.jpg
- DC.jpg
- Figure S1-S4.jpg
- GS.jpg
- Nestin.jpg
- PCNA.jpg
- Vimentin.jpg
